# Supplementary material for: Histone acetyltransferase CBP-related H3K23 acetylation contributes to courtship learning in Drosophila
Source: BMC Dev Biol. 2018 Nov 20;18:20. doi: 10.1186/s12861-018-0179-z (PMC6247617; doi:10.1186/s12861-018-0179-z)
Supplement: Supplementary file 9 — Representative movies of H3WT, H3K23A, GFP RNAi and dCBP RNAi fly courtship learning. Videos were recorded during the initial and final 10 min of the 60 min training session. Video 1: H3WT flies exhibited courtship suppression after training. Video 2: H3K23A flies exhibited a reduction of courtship suppression and a high courtship index after training. Video 3: GFP RNAi flies exhibited normal courtship suppression after training. Video 4: dCBP RNAi flies exhibited less courtship suppression after training. (ZIP 25330 kb) [file 12861_2018_179_MOESM9_ESM.zip]

Archive with 4 entries (4 files):
- Additional file 9 Video 4.mov
- Additional file 9 Video 3.mov
- Additional file 9 Video 2.mov
- Additional file 9 Video 1.mov
